# Supplementary material for: Swimming Behavior of Daphnia magna Is Altered by Pesticides of Concern, as Components of Agricultural Surface Water and in Acute Exposures
Source: Biology (Basel). 2023 Mar 10;12(3):425. doi: 10.3390/biology12030425 (PMC10045752; doi:10.3390/biology12030425)
Supplement: Supplementary file 1 [file biology-12-00425-s001.zip]

Archive with 1 entries (1 files):
- biology-2168840-supplementary.pdf
